# Supplementary material for: Surface Vertical Multi-Emission Laser with Distributed Bragg Reflector Feedback from CsPbI3 Quantum Dots
Source: Nanomaterials (Basel). 2023 May 18;13(10):1669. doi: 10.3390/nano13101669 (PMC10222913; doi:10.3390/nano13101669)
Supplement: Supplementary file 1 [file nanomaterials-13-01669-s001.zip]

Archive with 1 entries (1 files):
- nanomaterials-2323960-supplementary.pdf
